# Supplementary material for: Polymorphism of the CSN3 3’UTR in Dairy Cows Causes Changes in bta-miR-708 Binding Ability and κ-Casein Expression
Source: Animals (Basel). 2024 Nov 29;14(23):3462. doi: 10.3390/ani14233462 (PMC11640128; doi:10.3390/ani14233462)
Supplement: Supplementary file 1 [file animals-14-03462-s001.zip]

Archive with 1 entries (1 files):
- animals-3281695-supplementary.pdf
